# Supplementary material for: Imaging and detecting intercellular tensile forces in spheroids and embryoid bodies using lipid-modified DNA probes
Source: Front Cell Dev Biol. 2023 Oct 18;11:1220079. doi: 10.3389/fcell.2023.1220079 (PMC10619156; doi:10.3389/fcell.2023.1220079)
Supplement: Supplementary file 1 [file DataSheet2.ZIP]

Archive with 1 entries (1 files):
- EB vnxf 2 uM 90 min.avi
